# Supplementary material for: Molecular Detection and Phylogenetic Analysis of Selected Viral Pathogens in Wild Boar Populations of Russia
Source: Viruses. 2026 Feb 28;18(3):307. doi: 10.3390/v18030307 (PMC13030787; doi:10.3390/v18030307)
Supplement: Supplementary file 1 [file viruses-18-00307-s001.zip]

Archive with 3 entries (2 files):
- Supplementary/
- Supplementary/Figure S1.docx
- Supplementary/Tables S1, S2, S3.xlsx
