# Supplementary material for: Molecular Detection and Phylogenetic Analysis of Selected Viral Pathogens in Wild Boar Populations of Russia
Source: Viruses. 2026 Feb 28;18(3):307. doi: 10.3390/v18030307 (PMC13030787; doi:10.3390/v18030307)
Supplement: Supplementary file 1 [file viruses-18-00307-s001.zip › Supplementary/Tables S1, S2, S3.xlsx]

## Sheet: Table S1
Table S1. Wild boar sample information.
Region	Year	Sample type	Wild boar ID	PCV-2	ORF2/complete genome	Genotype	GenBank accession number	PCV-3	GenBank accession number	PPV1	Genotype	GenBank accession number
Moscow (1)	2021	spleen, lymph node, lung	1	negative				negative		positive	PPV1b	PQ757578
	2021	spleen, lymph node, lung	2	positive	complete genome	PCV2d	OR960655	negative		negative
	2021	spleen, lymph node, lung	3	negative				negative		positive	PPV1b	PQ757579
	2022	spleen, lymph node, lung	4	negative				negative		negative
	2021	spleen, lymph node, lung	5	positive	complete genome	PCV2b	OR960656	negative		negative
	2021	spleen, lymph node, lung	6	positive	complete genome	PCV2d	OR960657	negative		negative
	2021	spleen, lymph node, lung	7	positive	complete genome	PCV2b	OR960658	negative		negative
	2021	spleen, lymph node, lung	8	negative				negative		negative
	2022	spleen, lymph node, lung	9	negative				negative		positive	PPV1b	PQ757580
	2022	spleen, lymph node, lung	10	positive	ORF2	PCV2d	OR960674	positive		negative
	2022	spleen, lymph node, lung	11	positive				negative		negative
	2022	spleen, lymph node, lung	12	positive	complete genome	PCV2d	OR960659	negative		negative
	2022	spleen, lymph node, lung	13	positive	complete genome	PCV2d	OR960660	positive		negative
	2022	spleen, lymph node, lung	14	positive	complete genome	PCV2d	OR960661	negative		negative
	2022	spleen, lymph node, lung	15	negative				positive		negative
	2022	spleen, lymph node, lung	16	negative				negative		negative
	2021	spleen, lymph node, lung	17	negative				negative		negative
	2021	spleen, lymph node, lung	18	negative				positive	OR960670	negative
	2021	spleen, lymph node, lung	19	positive	complete genome	PCV2d	OR960662	negative		negative
	2021	spleen, lymph node, lung	20	positive	complete genome	PCV2d	OR960663	negative		negative
	2021	spleen, lymph node, lung	21	positive				negative		negative
	2021	spleen, lymph node, lung	22	positive	complete genome	PCV2d	OR960664	positive	OR960671	negative
	2022	spleen, lymph node, lung	23	positive	complete genome	PCV2d	OR960665	negative		negative
	2022	spleen, lymph node, lung	24	negative				positive	OR960672	negative
	2022	spleen, lymph node, lung	25	positive	complete genome	PCV2d	OR960666	positive	OR960673	negative
	2022	spleen, lymph node, lung	26	positive	complete genome	PCV2d	OR960667	negative		negative
	2023	spleen, lymph node, lung	27	negative				negative		positive	PPV1b	PQ757581
	2023	spleen, lymph node, lung	28	positive	complete genome	PCV2d	OR960668	negative		positive
	2023	spleen, lymph node, lung	29	positive				negative		negative
	2023	spleen, lymph node, lung	30	positive	complete genome	PCV2d	OR960669	negative		positive	PPV1b	PQ757582
Tver (1)	2023	spleen, lymph node, lung	31	negative				positive		negative
	2023	spleen, lymph node, lung	32	positive	complete genome	PCV2d	PX874161	positive		positive	unclassified	PQ757583
	2023	spleen, lymph node, lung	33	positive	complete genome	PCV2d	PX874162	positive	PX874107	positive	PPV1b	PQ757584
	2023	spleen, lymph node, lung	34	positive				negative		positive	unclassified	PQ757585
	2023	spleen, lymph node, lung	35	negative				negative		positive
	2023	spleen, lymph node, lung	36	negative				negative		negative
	2023	spleen, lymph node, lung	37	negative				positive		negative
	2023	spleen, lung	38	positive	complete genome	PCV2d	PX874163	negative		negative
	2023	spleen, lung	39	positive	complete genome	PCV2d	PX874164	positive		negative
	2023	spleen, lung	40	negative				positive	PX874108	negative
	2023	spleen, lymph node	41	positive	complete genome	PCV2d	PX874165	positive	PX874109	negative
	2023	spleen, lymph node, lung	42	negative				negative		positive	PPV1b	PQ757586
	2023	spleen, lymph node, lung	43	negative				negative		negative
	2023	spleen, lymph node, lung	44	positive				positive		negative
	2023	spleen, lymph node, lung	45	negative				positive	PX874110	negative
	2023	spleen, lung	46	positive	complete genome	PCV2d	PX874166	positive		negative
	2023	spleen, lymph node	47	negative				negative		negative
	2023	spleen, lymph node	48	positive	complete genome	PCV2d	PX874167	positive		negative
	2023	spleen, lymph node	49	negative				negative		negative
	2023	spleen, lymph node	50	positive				negative		negative
	2023	spleen, lymph node	51	negative				negative		negative
	2023	spleen, lymph node	52	positive				negative		negative
	2023	spleen	53	negative				positive		negative
	2023	spleen, lymph node	54	positive				positive		positive	unclassified	PQ757587
Belgorod	2023	spleen, lymph node	55	positive	ORF2	PCV2b	PX874132	positive		negative
	2023	spleen, lymph node	56	positive	ORF2	PCV2d	PX874133	negative		negative
	2023	spleen, lymph node	57	positive				negative		positive	unclassified	PQ757588
	2023	spleen, lymph node	58	positive				positive		positive
	2023	spleen, lymph node	59	negative				negative		negative
	2023	spleen, lung	60	positive				negative		negative
	2023	spleen, lymph node	61	negative				positive		positive	PPV1b	PQ757589
	2023	spleen, lung	62	negative				positive		negative
	2023	spleen, lung	63	positive				positive		negative
	2023	spleen, lymph node	64	positive				positive		negative
	2023	spleen, lymph node	65	positive				positive		negative
	2023	spleen	66	positive				negative		negative
	2023	spleen, lung	67	negative				negative		negative
	2023	spleen, lymph node	68	positive	ORF2	PCV2d	PX874134	positive	PX874111	positive	PPV1b	PQ757590
	2023	spleen, lymph node, lung	69	positive				positive		positive
	2023	spleen, lymph node	70	positive				positive		positive	PPV1b	PQ757591
	2023	spleen, lung	71	negative				negative		negative
	2023	spleen	72	positive				positive		negative
	2023	spleen, lymph node, lung	73	positive				positive		negative
	2023	spleen, lymph node	74	positive				negative		negative
	2023	spleen, lymph node	75	positive				negative		negative
	2023	spleen, lymph node	76	positive	ORF2	PCV2d	PX874135	negative		negative
	2023	spleen, lymph node	77	negative				positive		negative
	2023	spleen, lymph node	78	positive				negative		positive
	2023	spleen, lymph node	79	positive				negative		positive
Tver (2)	2023	spleen, lymph node	80	positive				positive	PX874112	negative
	2023	spleen, lymph node	81	positive				positive		positive	PPV1b	PQ757592
	2023	spleen, lymph node	82	positive				positive	PX874113	negative
	2023	spleen, lymph node	83	positive				positive		negative
	2023	spleen, lymph node	84	negative				positive		negative
	2023	spleen, lymph node	85	positive	ORF2	PCV2d	PX874136	positive		negative
	2023	spleen, lymph node	86	positive				positive		negative
	2023	spleen, lymph node	87	positive	ORF2	PCV2d	PX874137	negative		negative
	2023	spleen, lymph node	88	negative				negative		negative
	2023	spleen, lymph node	89	negative				positive	PX874114	positive	PPV1b	PQ757593
	2023	spleen, lymph node	90	positive				positive		positive
Moscow (2)	2023	spleen, lymph node, lung	91	positive				negative		positive	PPV1b	PQ757594
	2023	spleen, lymph node, lung	92	positive	ORF2	PCV2d	PX874138	negative		negative
	2023	spleen, lymph node, lung	93	positive				positive		negative
	2023	spleen, lymph node, lung	94	positive				positive	PX874115	positive
	2023	spleen, lymph node, lung	95	positive	ORF2	PCV2d	PX874139	negative		negative
	2023	spleen, lymph node, lung	96	negative				positive		negative
	2023	spleen, lymph node, lung	97	positive	ORF2	PCV2d	PX874140	negative		negative
	2023	spleen, lymph node, lung	98	positive				positive		negative
	2023	spleen, lymph node, lung	99	negative				negative		positive
	2023	spleen, lymph node, lung	100	positive				positive		positive
	2023	spleen, lymph node, lung	101	positive				negative		negative
	2023	spleen, lymph node, lung	102	positive				negative		negative
	2023	spleen, lymph node, lung	103	positive				negative		negative
	2023	spleen, lymph node, lung	104	negative				positive	PX874116	negative
	2023	spleen, lung	105	positive				negative		negative
	2023	spleen, lung	106	positive				negative		negative
	2023	spleen, lung	107	positive				negative		negative
	2023	spleen, lung	108	positive				negative		negative
Ryazan	2023	spleen, lymph node, lung	109	positive	ORF2	PCV2d	PX874141	negative		negative
	2023	spleen, lymph node, lung	110	positive				positive		negative
	2023	lymph node, lung	111	negative				positive		negative
Tula (1)	2023	spleen, lymph node, lung	112	negative				negative		negative
	2023	spleen, lymph node, lung	113	negative				negative		negative
	2023	spleen, lymph node, lung	114	negative				negative		negative
	2023	spleen, lymph node, lung	115	positive				positive		negative
Lipetsk	2023	spleen, lung	116	positive				positive		positive
	2023	spleen, lung	117	negative				negative		negative
	2023	spleen, lung	118	positive	ORF2	PCV2d	PX874142	positive		negative
	2023	spleen, lymph node, lung	119	positive				positive		positive
	2023	spleen, lung	120	positive	ORF2	PCV2d	PX874143	negative		negative
	2023	spleen, lung	121	positive				positive		negative
	2023	spleen, lung	122	positive				positive		positive
	2023	spleen	123	negative				negative		negative
	2023	spleen, lymph node, lung	124	positive				positive		positive
	2023	spleen	125	negative				negative		negative
	2023	spleen, lung	126	positive				positive		negative
	2023	spleen	127	positive				positive		negative
	2023	spleen	128	negative				negative		negative
	2023	spleen	129	positive				negative		positive
	2023	spleen	130	negative				negative		negative
	2023	spleen	131	positive				negative		negative
	2023	spleen	132	positive				positive		negative
	2023	lymph node	133	negative				negative		negative
	2023	spleen	134	positive	ORF2	PCV2d	PX874144	positive	PX874117	negative
	2023	spleen	135	positive				positive		positive	PPV1b	PX843311
	2023	spleen, lung	136	negative				negative		negative
	2023	spleen, lung	137	positive				negative		negative
	2023	spleen, lung	138	positive				negative		negative
	2023	spleen	139	negative				negative		negative
	2023	spleen	140	positive				positive		negative
	2023	spleen	141	positive				negative		negative
	2023	spleen	142	positive				positive	PX874118	positive	PPV1b	PX843310
	2023	spleen	144	positive				positive		positive
Krasnodar	2023	spleen	145	positive	ORF2	PCV2d	PX874145	positive	PX874119	negative
	2023	spleen	146	negative				positive		negative
	2023	spleen	147	negative				positive		positive
	2023	spleen	148	negative				negative		positive
	2023	spleen	149	negative				negative		positive	unclassified	PX843325
	2023	spleen	150	negative				negative		positive	unclassified	PX843324
	2023	spleen	151	negative				negative		negative
	2023	spleen	152	negative				negative		negative
	2023	spleen	153	negative				negative		negative
Tver (3)	2024	spleen, lymph node, lung	154	positive	complete genome	PCV2d	PX874168	positive	PX874120	negative
	2024	spleen	155	positive				positive	PX874121	negative
	2023	spleen	156	positive				negative		negative
	2023	spleen, lung	157	negative				positive		negative
	2023	spleen	158	positive				negative		negative
	2024	spleen, lymph node	159	negative				positive		negative
Moscow (3)	2024	spleen, lymph node	160	positive				negative		positive
	2024	spleen	161	negative				negative		negative
	2024	spleen	162	negative				positive		positive
	2024	spleen	163	negative				negative		positive
	2024	spleen	164	negative				negative		negative
	2024	spleen	165	negative				positive		negative
	2024	spleen, lymph node	166	positive	ORF2	PCV2d	PX874146	negative		negative
	2024	spleen, lymph node	167	positive				negative		positive
	2024	spleen, lymph node	168	positive				negative		negative
	2024	spleen	169	negative				positive		negative
	2024	spleen	170	negative				positive		negative
	2024	spleen	171	negative				positive		positive
	2024	spleen	172	negative				positive		negative
	2024	spleen	173	positive				negative		negative
	2024	spleen	174	negative				negative		positive
	2024	spleen	175	negative				positive		positive
	2024	spleen	176	negative				positive	PX874122	negative
	2024	spleen	177	negative				negative		positive
	2024	spleen	178	negative				negative		negative
	2024	spleen, lymph node	179	positive	ORF2	PCV2d	PX874147	negative		positive
	2024	spleen	180	positive				positive		positive
	2024	spleen, lymph node	181	positive				negative		positive	PPV1b	PX843322
	2024	spleen	182	positive				negative		positive	PPV1b	PX843321
	2024	spleen	183	negative				negative		positive
Amur	2025	spleen	184	negative				negative		negative
	2025	spleen	185	negative				positive		negative
	2025	spleen	186	negative				positive		negative
	2025	spleen	187	negative				positive		negative
	2025	spleen	188	negative				positive		negative
	2025	spleen	189	negative				positive		negative
	2025	spleen	190	positive				positive		negative
	2025	spleen	191	negative				positive		negative
	2025	spleen	192	negative				positive		negative
	2025	spleen	193	negative				negative		positive	unclassified	PX843326
	2025	spleen	194	negative				positive		negative
	2025	spleen	195	negative				negative		negative
	2025	spleen	196	negative				negative		negative
	2025	spleen	197	negative				negative		negative
	2025	spleen	198	positive				positive		negative
	2025	spleen	199	negative				positive		negative
	2025	spleen	200	negative				negative		negative
	2025	spleen	201	negative				positive		negative
	2025	spleen	202	negative				negative		negative
	2025	spleen	203	negative				positive		negative
	2025	spleen	204	negative				negative		negative
	2025	spleen	205	negative				negative		negative
	2025	spleen	206	negative				positive		negative
	2025	spleen	207	negative				positive		negative
	2025	spleen	208	negative				positive		negative
	2025	spleen	209	negative				positive		negative
	2025	spleen	210	negative				negative		negative
	2025	spleen	211	negative				positive		negative
	2025	spleen	212	negative				negative		negative
	2025	spleen	213	negative				negative		negative
	2025	spleen	214	negative				negative		negative
	2025	spleen	215	negative				negative		negative
	2025	spleen	216	negative				negative		negative
	2025	spleen	217	negative				positive		negative
	2025	spleen	218	negative				negative		negative
	2025	spleen	219	positive				positive		negative
	2025	spleen	220	negative				positive	PX874123	negative
	2025	spleen	221	negative				negative		negative
	2025	spleen	222	negative				positive		negative
	2025	spleen	223	negative				positive		negative
	2025	spleen	224	negative				positive		negative
	2025	spleen	225	negative				positive		negative
	2025	spleen	226	negative				negative		negative
	2025	spleen	227	negative				negative		negative
	2025	spleen	228	negative				positive		negative
	2025	spleen	229	negative				positive		negative
	2025	spleen	230	negative				positive		negative
	2025	spleen	231	negative				positive		negative
	2025	spleen	232	negative				positive		negative
	2025	spleen	233	negative				negative		negative
	2025	spleen	234	negative				negative		negative
	2025	spleen	235	negative				positive		negative
	2025	spleen	236	negative				positive		negative
	2025	spleen	237	negative				negative		negative
	2025	spleen	238	negative				positive		negative
	2025	spleen	239	negative				negative		negative
	2025	spleen	240	negative				positive		negative
	2025	spleen	241	negative				positive		negative
	2025	spleen	242	negative				positive		negative
	2025	spleen	243	negative				positive		negative
	2025	spleen	244	negative				negative		negative
	2025	spleen	245	negative				positive		negative
	2025	spleen	246	negative				positive		negative
	2025	spleen	247	negative				negative		negative
	2025	spleen	248	positive				negative		negative
	2025	spleen	249	negative				negative		negative
	2025	spleen	250	negative				positive		negative
	2025	spleen	251	negative				negative		negative
	2025	spleen	252	negative				positive		negative
	2025	spleen	253	negative				positive		negative
Dagestan	2025	spleen	254	negative				negative		negative
	2025	spleen	255	negative				negative		negative
Volgograd (1)	2025	spleen	256	positive				negative		negative
	2025	spleen	257	positive	ORF2	PCV2d	PX874148	negative		positive	PPV1b	PX843319
	2025	spleen	258	positive				positive		negative
	2025	spleen	259	negative				negative		positive
	2025	spleen	260	negative				negative		negative
	2025	spleen	261	positive				negative		negative
	2025	spleen	262	negative				negative		negative
	2025	spleen	263	negative				negative		negative
	2025	spleen	264	positive				negative		positive
	2025	spleen	265	negative				negative		negative
	2025	spleen	266	negative				negative		negative
	2025	spleen	267	negative				negative		negative
	2025	spleen	268	negative				negative		negative
	2025	spleen	269	negative				negative		negative
	2025	spleen	270	negative				negative		negative
	2025	spleen	271	negative				negative		negative
	2025	spleen	272	negative				negative		negative
	2025	spleen	273	negative				negative		negative
	2025	spleen	274	positive				negative		negative
	2025	spleen	275	negative				negative		negative
	2025	spleen	276	negative				negative		negative
	2025	spleen	277	negative				negative		negative
	2025	spleen	278	negative				negative		negative
	2025	spleen	279	negative				negative		negative
	2025	spleen	280	negative				negative		negative
	2025	spleen	281	negative				negative		negative
	2025	spleen	282	negative				negative		negative
	2025	spleen	283	negative				negative		negative
	2025	spleen	284	negative				negative		negative
	2025	spleen	285	positive				negative		negative
	2025	spleen	286	positive				positive	PX874124	negative
	2025	spleen	287	positive				negative		positive
	2025	spleen	288	positive				negative		negative
	2025	spleen	289	negative				negative		negative
	2025	spleen	290	negative				negative		negative
	2025	spleen	291	negative				negative		negative
Irkutsk	2025	spleen	292	negative				negative		negative
	2025	spleen	293	negative				negative		negative
	2025	spleen	294	negative				negative		negative
	2025	spleen	295	positive	ORF2	PCV2b	PX874149	negative		negative
	2025	spleen	296	negative				negative		negative
	2025	spleen	297	positive				negative		negative
	2025	spleen	298	negative				negative		negative
	2025	spleen	299	negative				negative		negative
	2025	spleen	300	negative				negative		negative
	2025	spleen	301	negative				negative		negative
	2025	spleen	302	negative				negative		negative
	2025	spleen	303	negative				negative		negative
	2025	spleen	304	negative				negative		negative
	2025	spleen	305	negative				negative		negative
	2025	spleen	306	negative				negative		negative
	2025	spleen	307	negative				negative		negative
	2025	spleen	308	negative				negative		negative
	2025	spleen	309	negative				negative		negative
	2025	spleen	310	negative				negative		negative
	2025	spleen	311	negative				negative		negative
	2025	spleen	312	negative				negative		negative
	2025	spleen	313	negative				negative		negative
	2025	spleen	314	negative				negative		negative
	2025	spleen	315	negative				negative		negative
	2025	spleen	316	negative				negative		negative
Bryansk	2025	spleen	317	negative				negative		positive	PPV1b	PX843328
	2025	spleen	318	negative				negative		positive
	2025	spleen	319	negative				positive		negative
	2025	spleen	320	negative				negative		positive
	2025	spleen	321	negative				positive	PX874125	negative
	2025	spleen	322	positive	ORF2	PCV2b	PX874150	negative		negative
	2025	spleen	323	negative				negative		negative
Tyva	2025	spleen	324	negative				negative		negative
	2025	spleen	325	negative				negative		negative
	2025	spleen	326	negative				negative		negative
	2025	spleen	327	negative				negative		negative
Astrakhan	2025	spleen	328	negative				positive	PX874126	negative
	2025	spleen	329	negative				negative		negative
	2025	spleen	330	positive	ORF2	PCV2d	PX874151	negative		positive	PPV1b	PX843316
Vologda	2025	spleen	331	positive	ORF2	PCV2d	PX874152	negative		negative
	2025	spleen	332	negative				positive		positive	unclassified	PX843323
	2025	spleen	333	negative				negative		negative
	2025	spleen	334	negative				negative		positive	PPV1b	PX843315
	2025	spleen	335	negative				negative		positive	PPV1b	PX843318
Ivanovo	2025	spleen	336	negative				positive		negative
	2025	spleen	337	positive	ORF2	PCV2d	PX874153	positive		negative
	2025	spleen	338	negative				positive		negative
	2025	spleen	339	negative				positive	PX874127	positive	PPV1b	PX843312
	2025	spleen	340	negative				positive		negative
Kalmykia	2025	spleen	341	negative				negative		negative
	2025	spleen	342	negative				negative		negative
	2025	spleen	343	negative				negative		negative
	2025	spleen	344	negative				negative		negative
	2025	spleen	345	negative				negative		negative
	2025	spleen	346	negative				negative		negative
	2025	spleen	347	negative				positive		positive	PPV1b	PX843317
Kaluga	2025	spleen	348	negative				negative		negative
	2025	spleen	349	positive				positive	PX874128	negative
	2025	spleen	350	negative				positive		negative
	2025	spleen	351	positive	ORF2	PCV2d	PX874154	negative		negative
	2025	spleen	352	negative				positive		negative
	2025	spleen	353	negative				negative		negative
	2025	spleen	354	negative				negative		negative
Kostroma	2025	spleen	355	negative				negative		negative
Nizhny Novgorod (1)	2025	spleen	356	negative				positive		negative
	2025	spleen	357	positive				positive	PX874129	positive
	2025	spleen	358	negative				positive		positive	PPV1b	PX843314
	2025	spleen	359	positive	ORF2	PCV2d	PX874155	negative		positive
	2025	spleen	360	negative				positive		positive
Chechnya	2025	spleen	361	negative				negative		negative
	2025	spleen	362	negative				negative		negative
	2025	spleen	363	negative				negative		negative
Moscow (4)	2025	spleen	364	positive				negative		negative
	2025	spleen	365	negative				positive		negative
	2025	spleen	366	negative				negative		negative
	2025	spleen	367	negative				positive		positive
	2025	spleen	368	negative				positive	PX874130	positive
	2025	spleen	369	negative				positive		negative
	2025	spleen	370	positive				positive		positive	PPV1a	PX843329
	2025	spleen	371	positive				negative		negative
	2025	spleen	372	positive				positive		negative
	2025	spleen	373	positive				negative		negative
	2025	spleen	374	positive				positive		negative
	2025	spleen	375	positive				negative		negative
	2025	spleen	376	negative				negative		negative
	2025	spleen	377	positive				positive		negative
	2025	spleen	378	positive	ORF2	PCV2d	PX874156	negative		negative
	2025	spleen	379	positive				positive		negative
	2025	spleen	380	positive				positive		negative
	2025	spleen	381	positive				positive		negative
	2025	spleen	382	positive				positive		negative
	2025	spleen	383	negative				positive		negative
	2025	spleen	384	negative				positive		negative
	2025	spleen	385	negative				negative		negative
Chelyabinsk	2025	spleen	386	negative				positive		negative
	2025	spleen	387	negative				negative		negative
	2025	spleen	388	negative				negative		negative
	2025	spleen	389	negative				negative		negative
	2025	spleen	390	negative				negative		positive	PPV1b	PX843327
	2025	spleen	391	negative				negative		positive
	2025	spleen	392	positive	ORF2	PCV2d	PX874157	negative		positive
	2025	spleen	393	positive				negative		negative
	2025	spleen	394	negative				negative		negative
	2025	spleen	395	negative				negative		negative
Tatarstan	2025	spleen	396	negative				negative		negative
	2025	spleen	397	negative				negative		negative
	2025	spleen	398	negative				negative		negative
	2025	spleen	399	negative				negative		negative
	2025	spleen	400	negative				negative		negative
	2025	spleen	401	positive	ORF2	PCV2d	PX874158	negative		negative
	2025	spleen	402	negative				negative		negative
	2025	spleen	403	positive				negative		negative
	2025	spleen	404	negative				negative		negative
	2025	spleen	405	negative				negative		negative
	2025	spleen	406	negative				negative		negative
	2025	spleen	407	negative				negative		negative
	2025	spleen	408	negative				negative		negative
	2025	spleen	409	negative				negative		negative
	2025	spleen	410	negative				negative		negative
	2025	spleen	411	negative				negative		negative
	2025	spleen	412	negative				negative		negative
	2025	spleen	413	negative				negative		negative
	2025	spleen	414	negative				negative		negative
	2025	spleen	415	negative				negative		negative
	2025	spleen	416	negative				negative		negative
	2025	spleen	417	negative				negative		negative
	2025	spleen	418	negative				negative		negative
	2025	spleen	419	negative				negative		negative
	2025	spleen	420	positive				negative		positive	PPV1b	PX843320
	2025	spleen	421	negative				negative		negative
	2025	spleen	422	negative				negative		negative
	2025	spleen	423	negative				negative		negative
	2025	spleen	424	negative				negative		negative
	2025	spleen	425	positive				negative		positive
	2025	spleen	426	negative				negative		negative
	2025	spleen	427	negative				negative		negative
	2025	spleen	428	negative				negative		negative
	2025	spleen	429	negative				negative		negative
	2025	spleen	430	negative				negative		negative
	2025	spleen	431	negative				negative		negative
	2025	spleen	432	negative				negative		negative
	2025	spleen	433	negative				negative		negative
	2025	spleen	434	negative				negative		negative
	2025	spleen	435	negative				negative		negative
Nizhny Novgorod (2)	2025	spleen	436	negative				negative		negative
	2025	spleen	437	negative				negative		negative
	2025	spleen	438	negative				negative		negative
	2025	spleen	439	negative				negative		negative
	2025	spleen	440	positive	ORF2	PCV2d	PX874159	negative		negative
	2025	spleen	441	negative				negative		negative
	2025	spleen	442	negative				negative		negative
	2025	spleen	443	negative				negative		negative
	2025	spleen	444	negative				negative		negative
	2025	spleen	445	negative				positive		positive
	2025	spleen	446	positive				negative		negative
	2025	spleen	447	negative				negative		negative
	2025	spleen	448	positive				positive		negative
	2025	spleen	449	positive				negative		negative
	2025	spleen	450	negative				negative		negative
	2025	spleen	451	negative				negative		negative
	2025	spleen	452	positive				negative		positive	PPV1b	PX843313
	2025	spleen	453	negative				positive		negative
	2025	spleen	454	positive				positive		positive
	2025	spleen	455	positive				positive		positive
	2025	spleen	456	negative				negative		negative
	2025	spleen	457	negative				positive		negative
	2025	spleen	458	positive				positive		positive
	2025	spleen	459	negative				negative		negative
	2025	spleen	460	positive				negative		negative
	2025	spleen	461	positive				negative		negative
	2025	spleen	462	negative				negative		negative
	2025	spleen	463	negative				negative		negative
	2025	spleen	464	negative				negative		negative
	2025	spleen	465	negative				positive		negative
	2025	spleen	466	positive				positive		negative
	2025	spleen	467	negative				positive		negative
	2025	spleen	468	negative				negative		negative
	2025	spleen	469	negative				negative		negative
	2025	spleen	470	positive				positive		negative
	2025	spleen	471	negative				positive		negative
Volgograd (2)	2025	spleen	472	negative				negative		negative
	2025	spleen	473	negative				negative		negative
	2025	spleen	474	negative				positive		negative
	2025	spleen	475	negative				positive	PX874131	positive
Tula (2)	2025	spleen	476	negative				negative		negative
	2025	spleen	477	positive	ORF2	PCV2d	PX874160	negative		positive	PPV1a	PX843330

## Sheet: Table S2
Table S2. Distribution of PCV2, PCV3 and PPV1 in different Regions of Russia in 2021-2025.
Regions	Years of hunting seasons	Number of wild boars	PCV2		PCV3		PPV1		Coinfections
			positive number (%)	seq	positive number (%)	seq	positive number (%)	seq	PCV2+PCV3	PCV2+PPV1	PCV3+PPV1	PCV2+PCV3+PPV1
Moscow	2021	13	8 (61.5%)	7	2 (15.4%)	2	2 (15.4%)	2	1 (7.7%)	0 (0.0%)	0 (0.0%)	0 (0.0%)
	2022	13	8 (61.5%)	7	5 (38.5%)	2	1 (7.7%)	1	3 (23.1%)	0 (0.0%)	0 (0.0%)	0 (0.0%)
	2023	22	18 (81.8%)	5	6 (27.3%)	2	7 (31.8%)	3	2 (9.1%)	3 (13.6%)	0 (0.0%)	2 (9.1%)
	2024	24	9 (37.5%)	2	9 (37.5%)	1	13 (54.2%)	2	0 (0.0%)	5 (20.8%)	3 (12.5%)	1 (4.2%)
	2025	22	13 (59.1%)	1	14 (63.6%)	1	3 (13.6%)	1	7 (31.8%)	0 (0.0%)	2 (9.1%)	1 (4.5%)
	all	94	56 (59.6%)	22	36 (38.3%)	8	26 (27.7%)	9	13 (13.8%)	8 (8.5%)	5 (5.3%)	4 (4.3%)
Tver	2023	38	22 (57.9%)	9	21 (55.3%)	7	9 (23.7%)	7	10 (26.3%)	1 (2.6%)	1 (2.6%)	5 (13.2%)
	2024	3	2 (66.7%)	1	3 (100.0%)	2	0 (0.0%)	0	2 (66.7%)	0 (0.0%)	0 (0.0%)	0 (0.0%)
	all	41	24 (58.5%)	10	24 (58.5%)	9	9 (22.0%)	7	12 (29.3%)	1 (2.4%)	1 (2.4%)	5 (12.2%)
Belgorod	2023	25	19 (76.0%)	4	13 (52.0%)	1	8 (32.0%)	4	6 (24.0%)	3 (12.0%)	1 (4.0%)	4 (16.0%)
Ryazan	2023	3	2 (66.7%)	1	2 (66.7%)	0	0 (0.0%)	0	1 (33.3%)	0 (0.0%)	0 (0.0%)	0 (0.0%)
Tula	2023	4	1 (25.0%)	0	1 (25.0%)	0	0 (0.0%)	0	1 (25.0%)	0 (0.0%)	0 (0.0%)	0 (0.0%)
	2025	2	1 (50.0%)	1	0 (0.0%)	0	1 (50.0%)	1	0 (0.0%)	1 (50.0%)	0 (0.0%)	0 (0.0%)
	all	6	2 (33.3%)	1	1 (16.7%)	0	1 (16.7%)	1	1 (16.7%)	1 (16.7%)	0 (0.0%)	0 (0.0%)
Lipetsk	2023	28	20 (71.4%)	3	14 (50.0%)	2	8 (28.6%)	2	6 (21.4)	2 (7.1%)	0 (0.0%)	7 (25.0%)
Krasnodar Krai	2023	9	1 (11.1%)	1	3 (33.3%)	1	4 (44.4%)	2	1 (11.1%)	0 (0.0%)	1 (11.1%)	0 (0.0%)
Amur	2025	70	4 (5.7%)	0	42 (60.0%)	1	1 (1.4%)	1	3 (4.3%)	0 (0.0%)	0 (0.0%)	0 (0.0%)
Dagestan	2025	2	0 (0.0%)	0	0 (0.0%)	0	0 (0.0%)	0	0 (0.0%)	0 (0.0%)	0 (0.0%)	0 (0.0%)
Volgograd	2025	40	10 (25.0%)	1	4 (10.0%)	2	5 (12.5%)	1	2 (5.0%)	2 (5.0%)	1 (2.5%)	0 (0.0%)
Irkutsk	2025	25	2 (8.0%)	1	0 (0.0%)	0	0 (0.0%)	0	0 (0.0%)	0 (0.0%)	0 (0.0%)	0 (0.0%)
Bryansk	2025	7	1 (14.3%)	1	2 (28.6%)	1	3 (42.9%)	1	0 (0.0%)	0 (0.0%)	0 (0.0%)	0 (0.0%)
Tyva	2025	4	0 (0.0%)	0	0 (0.0%)	0	0 (0.0%)	0	0 (0.0%)	0 (0.0%)	0 (0.0%)	0 (0.0%)
Astrakhan	2025	3	1 (33.3%)	1	1 (33.3%)	1	1 (33.3%)	1	0 (0.0%)	1 (33.3%)	0 (0.0%)	0 (0.0%)
Vologda	2025	5	1 (20.0%)	1	1 (20.0%)	0	3 (60.0%)	3	0 (0.0%)	0 (0.0%)	1 (20.0%)	0 (0.0%)
Ivanovo	2025	5	1 (20.0%)	1	5 (100.0%)	1	1 (20.0%)	1	1 (20.0%)	0 (0.0%)	1 (20.0%)	0 (0.0%)
Kalmykia	2025	7	0 (0.0%)	0	1 (14.3%)	0	1 (14.3%)	1	0 (0.0%)	0 (0.0%)	1 (14.3%)	0 (0.0%)
Kaluga	2025	7	2 (28.6%)	1	3 (42.9%)	1	0 (0.0%)	0	1 (14.3%)	0 (0.0%)	0 (0.0%)	0 (0.0%)
Kostroma	2025	1	0 (0.0%)	0	0 (0.0%)	0	0 (0.0%)	0	0 (0.0%)	0 (0.0%)	0 (0.0%)	0 (0.0%)
Nizhny Novgorod	2025	41	14 (34.1%)	2	16 (39.0%)	1	9 (22.0%)	2	3 (7.3%)	2 (4.9%)	3 (7.3%)	4 (9.8%)
Chechnya	2025	3	0 (0.0%)	0	0 (0.0%)	0	0 (0.0%)	0	0 (0.0%)	0 (0.0%)	0 (0.0%)	0 (0.0%)
Chelyabinsk	2025	10	2 (20.0%)	1	1 (10.0%)	0	3 (30.0%)	1	0 (0.0%)	1 (10.0%)	0 (0.0%)	0 (0.0%)
Tatarstan	2025	40	4 (10.0%)	1	0 (0.0%)	0	2 (5.0%)	1	0 (0.0%)	2 (2.5%)	0 (0.0%)	0 (0.0%)
Σ		476	166 (34.9%)	53	169 (35.5%)	29	121 (25.4%)	38	76 (16.0%)	33 (6.9%)	21 (4.4%)	33 (6.9%)

## Sheet: Table S3
Table S3. PCR primers and commercial test-system using in current study for detecting and sequencing of viruses.
Primer or test-system name	Sequence (5’-3’)	Primer location	Amplicon size, bp	Purpose	Corresponding reference or commercial kit source
PRRSV RT-PCR	-	-	-	For PRRSV detection	Vetbiochem, Russia
PCV2 RT-PCR	-	-	-	For PCV2 detection	Vetbiochem, Russia
PPV1 RT-PCR	-	-	-	For PPV1 detection	Vetbiochem, Russia
PCV3-F	CCACAGAAGGCGCTATGTC	-	330	For PCV3 detection	Palinski et al.
PCV3-F	CCGCATAAGGGTCGTCTTG	-
PCV2_1F	GGTTCGCTAATTTTGTGAAGA	229	596	For PCV2 genome sequencing	Raev et al.
PCV2_1R	GGTCTGATTGCTGGTAATCA	824
PCV2_2F	TGTTATTGATGACTTTTATG	686	641
PCV2_2R	TATGTAAACTACTCCTCCC	1326
PCV2_3F	TTAAATTCTCTAAATTGTAC	1073	470
PCV2_3R	GTGGACATGATGAGATT	1542
PCV2_4F	TAACCTTTCTTATTCTGTA	1443	683
PCV2_4R	TAAGTTGCCTTCTTTACT	359
PCV3-1F	TTTGTGGTGCTACGAGTGTC	167	633	For PCV3 genome sequencing	Yuzhakov et al.
PCV3-1R	GTGGCTTGAAATACAACTGC	799
PCV3-2F	GAAGTTGCGGAGAAGATGC	601	576
PCV3-2R	CACCCACCCACCCAATAA	1176
PCV3-3F	TAGGAGGTTCACTAAGGTTGTT	1032	594
PCV3-3R	CCAAGACGACCCTTATGC	1625
PCV3-4F	CTTTCCGCATAAGGGTCG	1602	645
PCV3-4R	GTGTTTCGGGCTTTCCCT	246
PPV1-F1	GCTAAAGGGACATCTAATAC	2777	624	For PPV1 ORF2 sequencing	Komina et al.
PPV1- R1	GGTGTCTAGTGCGACC	3401
PPV1- F2	ATCTAACTGCAAGCTTAATGG	3312	653
PPV1- R2	GGTTCATCATCATTATATTGTG	3965
PPV1- F3	CTCCTATAGTACCAACAGC	3948	774
PPV1- R3	GTACATGATTAACCAAGTAACTG	4722
